# Supplementary material for: ﻿Three new ant-eating spiders of the family Zodariidae Thorell, 1881 (Araneae, Zodariidae) from Xishuangbanna, China
Source: Zookeys. 2023 Aug 18;1175:321–32. doi: 10.3897/zookeys.1175.107644 (PMC10457672; doi:10.3897/zookeys.1175.107644)
Supplement: XML Treatment for Euryeidon [file zookeys.1175.107644-treatment1.xml]

<!DOCTYPE tp:taxon-treatment
  PUBLIC "-//TaxonX//DTD Taxonomic Treatment Publishing DTD v0 20100105//EN" "tax-treatment-NSO.dtd">
<tp:taxon-treatment xmlns:tp="http://www.plazi.org/taxpub"><tp:treatment-meta><kwd-group><label>Taxon classification</label><kwd>
                <named-content content-type="kingdom">Animalia</named-content>
              </kwd><kwd>
                <named-content content-type="order">Araneae</named-content>
              </kwd><kwd>
                <named-content content-type="family">Zodariidae</named-content>
              </kwd></kwd-group><mixed-citation publication-type="journal"><person-group><name><surname>Lu</surname><given-names>Ying</given-names></name><name><surname>Li</surname><given-names>Shuqiang</given-names></name><name><surname>Yu</surname><given-names>Hao</given-names></name><name><surname>Yao</surname><given-names>Zhiyuan</given-names></name></person-group><article-title>﻿Three new ant-eating spiders of the family <tp:taxon-name><tp:taxon-name-part taxon-name-part-type="family">Zodariidae</tp:taxon-name-part></tp:taxon-name> Thorell, 1881 (<tp:taxon-name><tp:taxon-name-part taxon-name-part-type="order">Araneae</tp:taxon-name-part></tp:taxon-name>, <tp:taxon-name><tp:taxon-name-part taxon-name-part-type="family">Zodariidae</tp:taxon-name-part></tp:taxon-name>) from Xishuangbanna, China</article-title><source>Zookeys</source><day>18</day><month>08</month><year>2023</year><volume>1175</volume><fpage>321</fpage><lpage>332</lpage><pub-id pub-id-type="doi">10.3897/zookeys.1175.107644</pub-id></mixed-citation></tp:treatment-meta><tp:nomenclature><label>﻿Genus</label><tp:taxon-name>
              <object-id xmlns:xlink="http://www.w3.org/1999/xlink" content-type="arpha" xlink:type="simple">694309C3-03F7-5748-B000-68D458100DE5</object-id>
              <tp:taxon-name-part taxon-name-part-type="genus" reg="Euryeidon">Euryeidon</tp:taxon-name-part>
            </tp:taxon-name><tp:taxon-authority>Dankittipakul &amp; Jocqué, 2004</tp:taxon-authority></tp:nomenclature><tp:treatment-sec sec-type="type species" id="SECID0EWNAC"><title>Type species.</title><p><italic><tp:taxon-name><tp:taxon-name-part taxon-name-part-type="genus" reg="Euryeidon">Euryeidon</tp:taxon-name-part><tp:taxon-name-part taxon-name-part-type="species" reg="monticola">monticola</tp:taxon-name-part></tp:taxon-name></italic> Dankittipakul &amp; Jocqué, 2004 from Thailand.</p></tp:treatment-sec></tp:taxon-treatment>
