# Supplementary material for: ﻿Three new ant-eating spiders of the family Zodariidae Thorell, 1881 (Araneae, Zodariidae) from Xishuangbanna, China
Source: Zookeys. 2023 Aug 18;1175:321–32. doi: 10.3897/zookeys.1175.107644 (PMC10457672; doi:10.3897/zookeys.1175.107644)
Supplement: XML Treatment for Euryeidon dian [file zookeys.1175.107644-treatment2.xml]

<!DOCTYPE tp:taxon-treatment
  PUBLIC "-//TaxonX//DTD Taxonomic Treatment Publishing DTD v0 20100105//EN" "tax-treatment-NSO.dtd">
<tp:taxon-treatment xmlns:tp="http://www.plazi.org/taxpub"><tp:treatment-meta><kwd-group><label>Taxon classification</label><kwd>
                <named-content content-type="kingdom">Animalia</named-content>
              </kwd><kwd>
                <named-content content-type="order">Araneae</named-content>
              </kwd><kwd>
                <named-content content-type="family">Zodariidae</named-content>
              </kwd></kwd-group><mixed-citation publication-type="journal"><person-group><name><surname>Lu</surname><given-names>Ying</given-names></name><name><surname>Li</surname><given-names>Shuqiang</given-names></name><name><surname>Yu</surname><given-names>Hao</given-names></name><name><surname>Yao</surname><given-names>Zhiyuan</given-names></name></person-group><article-title>﻿Three new ant-eating spiders of the family <tp:taxon-name><tp:taxon-name-part taxon-name-part-type="family">Zodariidae</tp:taxon-name-part></tp:taxon-name> Thorell, 1881 (<tp:taxon-name><tp:taxon-name-part taxon-name-part-type="order">Araneae</tp:taxon-name-part></tp:taxon-name>, <tp:taxon-name><tp:taxon-name-part taxon-name-part-type="family">Zodariidae</tp:taxon-name-part></tp:taxon-name>) from Xishuangbanna, China</article-title><source>Zookeys</source><day>18</day><month>08</month><year>2023</year><volume>1175</volume><fpage>321</fpage><lpage>332</lpage><pub-id pub-id-type="doi">10.3897/zookeys.1175.107644</pub-id></mixed-citation></tp:treatment-meta><tp:nomenclature><label>﻿</label><tp:taxon-name>
              <object-id xmlns:xlink="http://www.w3.org/1999/xlink" content-type="arpha" xlink:type="simple">A1E6F861-99C9-5F3B-9AE3-6A2B80F88702</object-id>
              <tp:taxon-name-part taxon-name-part-type="genus" reg="Euryeidon">Euryeidon</tp:taxon-name-part>
              <tp:taxon-name-part taxon-name-part-type="species" reg="dian">dian</tp:taxon-name-part>
              <object-id xmlns:xlink="http://www.w3.org/1999/xlink" content-type="zoobank" xlink:type="simple">https://zoobank.org//6E14D645-5552-4059-8253-17188C4F4ABC</object-id>
            </tp:taxon-name><tp:taxon-authority>Lu &amp; Li</tp:taxon-authority><tp:taxon-status xmlns:xlink="http://www.w3.org/1999/xlink" xlink:type="simple">sp. nov.</tp:taxon-status><xref ref-type="fig" rid="F1">Figs 1</xref><xref ref-type="fig" rid="F2">, 2</xref></tp:nomenclature><tp:treatment-sec sec-type="type material" id="SECID0EZPAC"><title>Type material.</title><p><bold><italic>Holotype</italic></bold>: 1♂ (<named-content xmlns:xlink="http://www.w3.org/1999/xlink" content-type="dwc:institutional_code" xlink:title="Institute of Zoology, Chinese Academy of Sciences" xlink:href="http://grbio.org/institution/institute-zoology-chinese-academy-sciences" xlink:type="simple">IZCAS</named-content>-Ar 44604), <bold>China</bold>, Yunnan, Xishuangbanna, Mengla County, Menglun Town, <abbrev xmlns:xlink="http://www.w3.org/1999/xlink" xlink:title="Xishuangbanna Tropical Botanical Garden" id="ABBRID0ELAAE" xlink:type="simple">XTBG</abbrev>, Secondary tropical seasonal rain forest, <named-content xmlns:xlink="http://www.w3.org/1999/xlink" content-type="dwc:verbatimCoordinates" xlink:type="simple"><named-content content-type="geo-json" specific-use="{&#34;type&#34;:&#34;Point&#34;,&#34;coordinates&#34;:[101.274017,21.923800]}" id="NCID0ESAAE" xlink:type="simple">21°55.428′N, 101°16.441′E</named-content></named-content>, 598 m, 16–31 June 2007, G. Zheng leg. <bold><italic>Paratypes</italic></bold>: 1♂ (<named-content xmlns:xlink="http://www.w3.org/1999/xlink" content-type="dwc:institutional_code" xlink:title="Institute of Zoology, Chinese Academy of Sciences" xlink:href="http://grbio.org/institution/institute-zoology-chinese-academy-sciences" xlink:type="simple">IZCAS</named-content>-Ar 44605), 2♀ (<named-content xmlns:xlink="http://www.w3.org/1999/xlink" content-type="dwc:institutional_code" xlink:title="Institute of Zoology, Chinese Academy of Sciences" xlink:href="http://grbio.org/institution/institute-zoology-chinese-academy-sciences" xlink:type="simple">IZCAS</named-content>-Ar 44606, Ar 44607), same data as holotype, but secondary tropical seasonal moist forest, 21°54.54′N, 101°17.202′E, 713 m, 1–15 July 2007.</p></tp:treatment-sec><tp:treatment-sec sec-type="etymology" id="SECID0ECBAE"><title>Etymology.</title><p>The specific name refers to the type locality (Dian is a short name for Yunnan) and is a noun in apposition.</p></tp:treatment-sec><tp:treatment-sec sec-type="diagnosis" id="SECID0EHBAE"><title>Diagnosis.</title><p><italic><tp:taxon-name><tp:taxon-name-part taxon-name-part-type="genus" reg="Euryeidon">Euryeidon</tp:taxon-name-part><tp:taxon-name-part taxon-name-part-type="species" reg="dian">dian</tp:taxon-name-part></tp:taxon-name></italic> sp. nov. resembles <italic><tp:taxon-name><tp:taxon-name-part taxon-name-part-type="genus" reg="Euryeidon">E.</tp:taxon-name-part><tp:taxon-name-part taxon-name-part-type="species" reg="sonthichaiae">sonthichaiae</tp:taxon-name-part></tp:taxon-name></italic> Dankittipakul &amp; Jocqué, 2004 (cf. Figs <xref ref-type="fig" rid="F1">1</xref>, <xref ref-type="fig" rid="F2">2</xref> and <xref ref-type="bibr" rid="B2">Dankittipakul and Jocqué 2004</xref>: 763, figs 35–37) in that the males have a similar tegular apophysis (Fig. <xref ref-type="fig" rid="F2">2A, B</xref>). Males can be distinguished by the anterior part of the retrolateral tibial apophysis semi-transparent, and nearly round in ventral view (Fig. <xref ref-type="fig" rid="F2">2B, C</xref>; vs. retrolateral tibial apophysis strongly sclerotized, bifurcated, with sharply pointed apex), by the dorsal tibial apophysis bifurcated, with two curved and pointed apophyses (Fig. <xref ref-type="fig" rid="F2">2B, C</xref>; vs. dorsal tibial apophysis absent), by the longer filiform embolus (Fig. <xref ref-type="fig" rid="F2">2A, C</xref>; vs. embolus shorter), by the conductor being hook-shaped apically (Fig. <xref ref-type="fig" rid="F2">2A</xref>; vs. prolateral side of conductor greatly excavated to accommodate the embolic tip). Females can be easily distinguished from all known congeners by the bud-shaped copulatory openings (Fig. <xref ref-type="fig" rid="F1">1E</xref>), by the single-lobed spermathecae lying beneath the copulatory ducts (Fig. <xref ref-type="fig" rid="F1">1E</xref>), and by the copulatory ducts large, wing-shaped, and occupying the entire vulva (Fig. <xref ref-type="fig" rid="F1">1F</xref>).</p><fig id="F1" position="float" orientation="portrait"><object-id xmlns:xlink="http://www.w3.org/1999/xlink" content-type="doi" xlink:type="simple">10.3897/zookeys.1175.107644.figure1</object-id><object-id xmlns:xlink="http://www.w3.org/1999/xlink" content-type="arpha" xlink:type="simple">CB0B681A-EF56-5ECD-9EEE-112C518B3A04</object-id><label>Figure 1.</label><caption><p><italic><tp:taxon-name><tp:taxon-name-part taxon-name-part-type="genus" reg="Euryeidon">Euryeidon</tp:taxon-name-part><tp:taxon-name-part taxon-name-part-type="species" reg="dian">dian</tp:taxon-name-part></tp:taxon-name></italic> sp. nov., holotype male (<bold>A, B</bold>) and paratype female (<bold>C–F</bold>) <bold>A</bold> habitus, dorsal view <bold>B</bold> habitus, ventral view <bold>C</bold> habitus, dorsal view <bold>D</bold> habitus, ventral view <bold>E</bold> epigyne, ventral view <bold>F</bold> vulva, dorsal view. Abbreviations: <bold>CD</bold> copulatory duct, <bold>CO</bold> copulatory opening, <bold>FD</bold> fertilization duct, <bold>SP</bold> spermatheca. Scale bars: 1.00 mm (<bold>A–D</bold>); 0.20 mm (<bold>E, F</bold>).</p></caption><graphic xmlns:xlink="http://www.w3.org/1999/xlink" xlink:href="zookeys-1175-321_article-107644__-g001.jpg" position="float" orientation="portrait" xlink:type="simple" id="oo_894283.jpg"><uri content-type="original_file" xlink:type="simple">https://binary.pensoft.net/fig/894283</uri></graphic></fig><fig id="F2" position="float" orientation="portrait"><object-id xmlns:xlink="http://www.w3.org/1999/xlink" content-type="doi" xlink:type="simple">10.3897/zookeys.1175.107644.figure2</object-id><object-id xmlns:xlink="http://www.w3.org/1999/xlink" content-type="arpha" xlink:type="simple">74803F24-903B-56CF-90A4-56D36730E4BC</object-id><label>Figure 2.</label><caption><p><italic><tp:taxon-name><tp:taxon-name-part taxon-name-part-type="genus" reg="Euryeidon">Euryeidon</tp:taxon-name-part><tp:taxon-name-part taxon-name-part-type="species" reg="dian">dian</tp:taxon-name-part></tp:taxon-name></italic> sp. nov., holotype male <bold>A–C</bold> palp <bold>A</bold> ventral view <bold>B</bold> retrolateral view <bold>C</bold> dorsal view. Abbreviations: <bold>C</bold> conductor, <bold>CE</bold> cymbial extension, <bold>DTA</bold> dorsal tibial apophysis, <bold>E</bold> embolus, <bold>EB</bold> embolic base, <bold>RTA</bold> retrolateral tibial apophysis, <bold>TA</bold> tegular apophysis. Scale bar: 0.20 mm.</p></caption><graphic xmlns:xlink="http://www.w3.org/1999/xlink" xlink:href="zookeys-1175-321_article-107644__-g002.jpg" position="float" orientation="portrait" xlink:type="simple" id="oo_894284.jpg"><uri content-type="original_file" xlink:type="simple">https://binary.pensoft.net/fig/894284</uri></graphic></fig></tp:treatment-sec><tp:treatment-sec sec-type="description" id="SECID0ERGAE"><title>Description.</title><p><bold>Male</bold> (<bold>holotype</bold>; Fig. <xref ref-type="fig" rid="F1">1A, B</xref>). Total length 4.33; prosoma 2.05 long, 1.34 wide; opisthosoma 2.28 long, 1.07 wide. Eye sizes and interdistances: <abbrev xmlns:xlink="http://www.w3.org/1999/xlink" xlink:title="anterior median eye" id="ABBRID0E6GAE" xlink:type="simple">AME</abbrev> 0.04, <abbrev xmlns:xlink="http://www.w3.org/1999/xlink" xlink:title="anterior lateral eye" id="ABBRID0EDHAE" xlink:type="simple">ALE</abbrev> 0.08, <abbrev xmlns:xlink="http://www.w3.org/1999/xlink" xlink:title="posterior median eye" id="ABBRID0EHHAE" xlink:type="simple">PME</abbrev> 0.08, <abbrev xmlns:xlink="http://www.w3.org/1999/xlink" xlink:title="posterior lateral eye" id="ABBRID0ELHAE" xlink:type="simple">PLE</abbrev> 0.08, <abbrev xmlns:xlink="http://www.w3.org/1999/xlink" xlink:title="anterior median eye" id="ABBRID0EPHAE" xlink:type="simple">AME</abbrev>-<abbrev xmlns:xlink="http://www.w3.org/1999/xlink" xlink:title="anterior median eye" id="ABBRID0ETHAE" xlink:type="simple">AME</abbrev> 0.03, <abbrev xmlns:xlink="http://www.w3.org/1999/xlink" xlink:title="anterior median eye" id="ABBRID0EXHAE" xlink:type="simple">AME</abbrev>-<abbrev xmlns:xlink="http://www.w3.org/1999/xlink" xlink:title="anterior lateral eye" id="ABBRID0E2HAE" xlink:type="simple">ALE</abbrev> 0.12, <abbrev xmlns:xlink="http://www.w3.org/1999/xlink" xlink:title="posterior median eye" id="ABBRID0E6HAE" xlink:type="simple">PME</abbrev>-<abbrev xmlns:xlink="http://www.w3.org/1999/xlink" xlink:title="posterior median eye" id="ABBRID0EDIAE" xlink:type="simple">PME</abbrev> 0.05, <abbrev xmlns:xlink="http://www.w3.org/1999/xlink" xlink:title="posterior median eye" id="ABBRID0EHIAE" xlink:type="simple">PME</abbrev>-<abbrev xmlns:xlink="http://www.w3.org/1999/xlink" xlink:title="posterior lateral eye" id="ABBRID0ELIAE" xlink:type="simple">PLE</abbrev> 0.15; <abbrev xmlns:xlink="http://www.w3.org/1999/xlink" xlink:title="median ocular quadrangle" id="ABBRID0EPIAE" xlink:type="simple">MOQ</abbrev>: 0.19 long, 0.11 anterior width, 0.19 posterior width. Leg measurements: I * (1.28, 0.55, 1.10, 0.89, *), II 4.02 (1.16, 0.55, 0.87, 0.72, 0.72), III 3.87 (1.06, 0.53, 0.72, 0.90, 0.66), IV * (1.28, 0.55, 1.06, 1.32, *). Spination: femora IV d100; tibiae I v122, II r11, v112, III p11, d010, r11, v222, IV p201, d110, r211, v222; metatarsi I p010, v222, II r010, v222, III p122, r122, v222, IV p112, d010, r112, v2222.</p><p><bold><italic>Pattern and colouration</italic></bold> (Fig. <xref ref-type="fig" rid="F1">1A, B</xref>). Carapace elongate oval, in profile flat, light brown, with distinct dark fovea, covered with pits. Chelicerae brown. Labium triangular, yellowish, apically with narrow membranous area and anteromedian scopula, basal and lateral margins slightly darker. Endites light brown, nearly triangular. Sternum light brown, shield-shaped, precoxal triangles and intercoxal sclerites present, anterior margin straight, with two small indentations at level of labium corner, posterior margin protruding. Legs yellowish, but brown on tarsus. Opisthosoma elongate oval. Dorsum of opisthosoma yellowish, with narrow band covering half of abdominal length. Venter yellowish. Spinnerets yellowish.</p><p><bold><italic>Palp</italic></bold> (Fig. <xref ref-type="fig" rid="F2">2A–C</xref>). Tibia with weakly sclerotized retrolateral tibial apophysis, anterior part semi-transparent, nearly round in ventral view; dorsal tibial apophysis strongly sclerotized, bifurcated, with two apophyses curved and sharply pointed. Cymbium with sclerotized prolateral extension and baso-retrolateral flange; cymbial fold approximately total length of cymbium. Tegular apophysis strip-shaped in ventral view, hooked in retrolateral view, sclerotized, situated on membranous base. Conductor sclerotized apically, hook-shaped, with small sub-apical tooth, posterior part membranous. Embolic base oval, originating posteriorly at 180°, attached to tegulum with membranous area anteriorly. Embolus filiform, long, curved and tapered apically.</p><p><bold>Female</bold> (<bold>paratype</bold>; Fig. <xref ref-type="fig" rid="F1">1C, D</xref>). Total length 5.44; prosoma 1.92 long, 1.26 wide; opisthosoma 3.52 long, 1.86 wide. Eye sizes and interdistances: <abbrev xmlns:xlink="http://www.w3.org/1999/xlink" xlink:title="anterior median eye" id="ABBRID0ETJAE" xlink:type="simple">AME</abbrev> 0.03, <abbrev xmlns:xlink="http://www.w3.org/1999/xlink" xlink:title="anterior lateral eye" id="ABBRID0EXJAE" xlink:type="simple">ALE</abbrev> 0.07, <abbrev xmlns:xlink="http://www.w3.org/1999/xlink" xlink:title="posterior median eye" id="ABBRID0E2JAE" xlink:type="simple">PME</abbrev> 0.07, <abbrev xmlns:xlink="http://www.w3.org/1999/xlink" xlink:title="posterior lateral eye" id="ABBRID0E6JAE" xlink:type="simple">PLE</abbrev> 0.08, <abbrev xmlns:xlink="http://www.w3.org/1999/xlink" xlink:title="anterior median eye" id="ABBRID0EDKAE" xlink:type="simple">AME</abbrev>-<abbrev xmlns:xlink="http://www.w3.org/1999/xlink" xlink:title="anterior median eye" id="ABBRID0EHKAE" xlink:type="simple">AME</abbrev> 0.02, <abbrev xmlns:xlink="http://www.w3.org/1999/xlink" xlink:title="anterior median eye" id="ABBRID0ELKAE" xlink:type="simple">AME</abbrev>-<abbrev xmlns:xlink="http://www.w3.org/1999/xlink" xlink:title="anterior lateral eye" id="ABBRID0EPKAE" xlink:type="simple">ALE</abbrev> 0.13, <abbrev xmlns:xlink="http://www.w3.org/1999/xlink" xlink:title="posterior median eye" id="ABBRID0ETKAE" xlink:type="simple">PME</abbrev>-<abbrev xmlns:xlink="http://www.w3.org/1999/xlink" xlink:title="posterior median eye" id="ABBRID0EXKAE" xlink:type="simple">PME</abbrev> 0.05, <abbrev xmlns:xlink="http://www.w3.org/1999/xlink" xlink:title="posterior median eye" id="ABBRID0E2KAE" xlink:type="simple">PME</abbrev>-<abbrev xmlns:xlink="http://www.w3.org/1999/xlink" xlink:title="posterior lateral eye" id="ABBRID0E6KAE" xlink:type="simple">PLE</abbrev> 0.16; <abbrev xmlns:xlink="http://www.w3.org/1999/xlink" xlink:title="median ocular quadrangle" id="ABBRID0EDLAE" xlink:type="simple">MOQ</abbrev>: 0.19 long, 0.07 anterior width, 0.17 posterior width. Leg measurements: I 3.98 (1.15, 0.54, 0.93, 0.70, 0.66), II 3.59 (1.00, 0.51, 0.75, 0.69, 0.64), III 3.36 (0.92, 0.49, 0.59, 0.80, 0.56), IV 4.75 (1.21, 0.52, 1.01, 1.15, 0.86). Spination: femora I–III d100, IV d11; patellae III–IV 101; tibiae I v122, II v11, III p11, d010, r11, v222, IV p11, d010, r111, v222; metatarsi I–II v222, III p112, r022, v222, IV p112, r112, v222.</p><p><bold><italic>Pattern and colouration</italic></bold> (Fig. <xref ref-type="fig" rid="F1">1C, D</xref>). Colour and somatic morphology as in male, except as noted. Dorsum of opisthosoma pale, without dorsal scutum and with light brown band centrally. Venter pale. Spinnerets pale.</p><p><bold><italic>Genitalia</italic></bold> (Fig. <xref ref-type="fig" rid="F1">1E, F</xref>). Epigynal plate fan-shaped and sclerotized. Copulatory openings bud-shaped, situated in the middle of epigynal plate. Vulva with round spermathecae, single lobed beneath the copulatory ducts, widely separate from each other, and with pair of fertilization ducts posteriorly, originating underneath the spermathecae. Copulatory ducts large, wing-shaped, occupying entire vulva.</p></tp:treatment-sec><tp:treatment-sec sec-type="natural history" id="SECID0E4LAE"><title>Natural history.</title><p>The species was found in leaf litter.</p></tp:treatment-sec><tp:treatment-sec sec-type="variation" id="SECID0ECMAE"><title>Variation.</title><p>Male: total body length 4.14. Female: total body length 4.86.</p></tp:treatment-sec><tp:treatment-sec sec-type="distribution" id="SECID0EHMAE"><title>Distribution.</title><p>China (Yunnan, type locality).</p></tp:treatment-sec><ref-list><ref id="B2"><mixed-citation xmlns:xlink="http://www.w3.org/1999/xlink" xlink:type="simple"><person-group><name name-style="western"><surname>Dankittipakul</surname><given-names>P</given-names></name><name name-style="western"><surname>Jocqué</surname><given-names>R</given-names></name></person-group> (<year>2004</year>) <article-title>Two new genera of <tp:taxon-name><tp:taxon-name-part taxon-name-part-type="family">Zodariidae</tp:taxon-name-part></tp:taxon-name> (<tp:taxon-name><tp:taxon-name-part taxon-name-part-type="order">Araneae</tp:taxon-name-part></tp:taxon-name>) from Southeast Asia.</article-title><source>Revue Suisse de Zoologie</source><volume>111</volume>: <fpage>749</fpage>–<lpage>784</lpage>. <ext-link xlink:href="10.5962/bhl.part.80268" ext-link-type="doi" xlink:type="simple">https://doi.org/10.5962/bhl.part.80268</ext-link></mixed-citation></ref></ref-list></tp:taxon-treatment>
