# Supplementary material for: ﻿Three new ant-eating spiders of the family Zodariidae Thorell, 1881 (Araneae, Zodariidae) from Xishuangbanna, China
Source: Zookeys. 2023 Aug 18;1175:321–32. doi: 10.3897/zookeys.1175.107644 (PMC10457672; doi:10.3897/zookeys.1175.107644)
Supplement: XML Treatment for Mallinella banna [file zookeys.1175.107644-treatment4.xml]

<!DOCTYPE tp:taxon-treatment
  PUBLIC "-//TaxonX//DTD Taxonomic Treatment Publishing DTD v0 20100105//EN" "tax-treatment-NSO.dtd">
<tp:taxon-treatment xmlns:tp="http://www.plazi.org/taxpub"><tp:treatment-meta><kwd-group><label>Taxon classification</label><kwd>
                <named-content content-type="kingdom">Animalia</named-content>
              </kwd><kwd>
                <named-content content-type="order">Araneae</named-content>
              </kwd><kwd>
                <named-content content-type="family">Zodariidae</named-content>
              </kwd></kwd-group><mixed-citation publication-type="journal"><person-group><name><surname>Lu</surname><given-names>Ying</given-names></name><name><surname>Li</surname><given-names>Shuqiang</given-names></name><name><surname>Yu</surname><given-names>Hao</given-names></name><name><surname>Yao</surname><given-names>Zhiyuan</given-names></name></person-group><article-title>﻿Three new ant-eating spiders of the family <tp:taxon-name><tp:taxon-name-part taxon-name-part-type="family">Zodariidae</tp:taxon-name-part></tp:taxon-name> Thorell, 1881 (<tp:taxon-name><tp:taxon-name-part taxon-name-part-type="order">Araneae</tp:taxon-name-part></tp:taxon-name>, <tp:taxon-name><tp:taxon-name-part taxon-name-part-type="family">Zodariidae</tp:taxon-name-part></tp:taxon-name>) from Xishuangbanna, China</article-title><source>Zookeys</source><day>18</day><month>08</month><year>2023</year><volume>1175</volume><fpage>321</fpage><lpage>332</lpage><pub-id pub-id-type="doi">10.3897/zookeys.1175.107644</pub-id></mixed-citation></tp:treatment-meta><tp:nomenclature><label>﻿</label><tp:taxon-name>
              <object-id xmlns:xlink="http://www.w3.org/1999/xlink" content-type="arpha" xlink:type="simple">8F22C6D3-3EB7-54F8-9790-15AD73E7597E</object-id>
              <tp:taxon-name-part taxon-name-part-type="genus" reg="Mallinella">Mallinella</tp:taxon-name-part>
              <tp:taxon-name-part taxon-name-part-type="species" reg="banna">banna</tp:taxon-name-part>
              <object-id xmlns:xlink="http://www.w3.org/1999/xlink" content-type="zoobank" xlink:type="simple">https://zoobank.org/1A39CD60-A034-4818-8C23-502EB5E87C38</object-id>
            </tp:taxon-name><tp:taxon-authority>Lu &amp; Li</tp:taxon-authority><tp:taxon-status xmlns:xlink="http://www.w3.org/1999/xlink" xlink:type="simple">sp. nov.</tp:taxon-status><xref ref-type="fig" rid="F3">Figs 3</xref><xref ref-type="fig" rid="F4">, 4</xref><xref ref-type="fig" rid="F7">, 7A</xref></tp:nomenclature><tp:treatment-sec sec-type="type material" id="SECID0E1PAE"><title>Type material.</title><p><bold><italic>Holotype</italic></bold>: 1♂ (<named-content xmlns:xlink="http://www.w3.org/1999/xlink" content-type="dwc:institutional_code" xlink:title="Institute of Zoology, Chinese Academy of Sciences" xlink:href="http://grbio.org/institution/institute-zoology-chinese-academy-sciences" xlink:type="simple">IZCAS</named-content>-Ar 44612), <bold>China</bold>, Yunnan, Xishuangbanna, Mengla County, Menglun Town, <abbrev xmlns:xlink="http://www.w3.org/1999/xlink" xlink:title="Xishuangbanna Tropical Botanical Garden" id="ABBRID0ELQAE" xlink:type="simple">XTBG</abbrev>, Primary tropical seasonal rain forest, <named-content xmlns:xlink="http://www.w3.org/1999/xlink" content-type="dwc:verbatimCoordinates" xlink:type="simple"><named-content content-type="geo-json" specific-use="{&#34;type&#34;:&#34;Point&#34;,&#34;coordinates&#34;:[101.275000,21.917250]}" id="NCID0ESQAE" xlink:type="simple">21°55.035′N, 101°16.500′E</named-content></named-content>, 558 m, 4–11 May 2007, G. Zheng leg. <bold><italic>Paratype</italic></bold>: 1♂ (<named-content xmlns:xlink="http://www.w3.org/1999/xlink" content-type="dwc:institutional_code" xlink:title="Institute of Zoology, Chinese Academy of Sciences" xlink:href="http://grbio.org/institution/institute-zoology-chinese-academy-sciences" xlink:type="simple">IZCAS</named-content>-Ar 44613), same data as holotype, but <named-content xmlns:xlink="http://www.w3.org/1999/xlink" content-type="dwc:verbatimCoordinates" xlink:type="simple"><named-content content-type="geo-json" specific-use="{&#34;type&#34;:&#34;Point&#34;,&#34;coordinates&#34;:[101.198217,21.961150]}" id="NCID0EBRAE" xlink:type="simple">21°57.669′N, 101°11.893′E</named-content></named-content>, 790 m, 1–15 May 2007.</p></tp:treatment-sec><tp:treatment-sec sec-type="etymology" id="SECID0EGRAE"><title>Etymology.</title><p>The specific name refers to the type locality and is a noun in apposition.</p></tp:treatment-sec><tp:treatment-sec sec-type="diagnosis" id="SECID0ELRAE"><title>Diagnosis.</title><p><italic><tp:taxon-name><tp:taxon-name-part taxon-name-part-type="genus" reg="Mallinella">Mallinella</tp:taxon-name-part><tp:taxon-name-part taxon-name-part-type="species" reg="banna">banna</tp:taxon-name-part></tp:taxon-name></italic> sp. nov. resembles <italic><tp:taxon-name><tp:taxon-name-part taxon-name-part-type="genus" reg="Mallinella">M.</tp:taxon-name-part><tp:taxon-name-part taxon-name-part-type="species" reg="sena">sena</tp:taxon-name-part></tp:taxon-name></italic> Lin &amp; Li, 2023 (cf. Figs <xref ref-type="fig" rid="F3">3</xref>, <xref ref-type="fig" rid="F4">4</xref>, <xref ref-type="fig" rid="F7">7A</xref> and <xref ref-type="bibr" rid="B8">Lin et al. 2023</xref>: 97, figs 80A, B, 81A–C, 83A, B, 84I, J) in that the males have similar ventral tibial process, retrolateral tibial apophysis and tegular tubercle (Fig. <xref ref-type="fig" rid="F4">4A, B</xref>). Males can be distinguished by the mesal ramus of the embolus with a semicircular subterminal flange, apex lanceolate (Fig. <xref ref-type="fig" rid="F4">4A</xref>; vs. mesal ramus of embolus with longer, lanceolate apex), by the conductor pointing downwards, with lobular dorsal process, the prolateral side of conductor greatly excavated to accommodate embolic tip (Fig. <xref ref-type="fig" rid="F4">4A, B</xref>; vs. conductor pointing forward, dorsal process absent, excavation of conductor shallow prolaterally), and by the tegular apophysis undulate and indistinct, with thin, sharply pointed process apically, mesal ridge and baso-prolateral tooth absent (Figs <xref ref-type="fig" rid="F4">4A, B</xref>, <xref ref-type="fig" rid="F7">7A</xref>; vs. apical process of tegular apophysis wider, mesal ridge and baso-prolateral tooth present). Female unknown.</p><fig id="F3" position="float" orientation="portrait"><object-id xmlns:xlink="http://www.w3.org/1999/xlink" content-type="doi" xlink:type="simple">10.3897/zookeys.1175.107644.figure3</object-id><object-id xmlns:xlink="http://www.w3.org/1999/xlink" content-type="arpha" xlink:type="simple">519444DB-8520-5D2B-9578-57508483B345</object-id><label>Figure 3.</label><caption><p><italic><tp:taxon-name><tp:taxon-name-part taxon-name-part-type="genus" reg="Mallinella">Mallinella</tp:taxon-name-part><tp:taxon-name-part taxon-name-part-type="species" reg="banna">banna</tp:taxon-name-part></tp:taxon-name></italic> sp. nov., holotype male <bold>A, B</bold> habitus <bold>A</bold> dorsal view <bold>B</bold> ventral view. Scale bar: 2.00 mm.</p></caption><graphic xmlns:xlink="http://www.w3.org/1999/xlink" xlink:href="zookeys-1175-321_article-107644__-g003.jpg" position="float" orientation="portrait" xlink:type="simple" id="oo_894285.jpg"><uri content-type="original_file" xlink:type="simple">https://binary.pensoft.net/fig/894285</uri></graphic></fig><fig id="F4" position="float" orientation="portrait"><object-id xmlns:xlink="http://www.w3.org/1999/xlink" content-type="doi" xlink:type="simple">10.3897/zookeys.1175.107644.figure4</object-id><object-id xmlns:xlink="http://www.w3.org/1999/xlink" content-type="arpha" xlink:type="simple">64CD2CC2-858D-5130-935D-127F2098E98C</object-id><label>Figure 4.</label><caption><p><italic><tp:taxon-name><tp:taxon-name-part taxon-name-part-type="genus" reg="Mallinella">Mallinella</tp:taxon-name-part><tp:taxon-name-part taxon-name-part-type="species" reg="banna">banna</tp:taxon-name-part></tp:taxon-name></italic> sp. nov., holotype male <bold>A, B</bold> palp <bold>A</bold> ventral view <bold>B</bold> retrolateral view. Abbreviations: <bold>C</bold> conductor, <bold>E</bold> embolus, <bold>EB</bold> embolic base, <bold>LR</bold> lateral ramus of embolus, <bold>MR</bold> mesal ramus of embolus, <bold>RTA</bold> retrolateral tibial apophysis, <bold>TA</bold> tegular apophysis, <bold>TT</bold> tegular tubercle, <bold>VTA</bold> ventral tibial apophysis. Scale bar: 0.50 mm.</p></caption><graphic xmlns:xlink="http://www.w3.org/1999/xlink" xlink:href="zookeys-1175-321_article-107644__-g004.jpg" position="float" orientation="portrait" xlink:type="simple" id="oo_894286.jpg"><uri content-type="original_file" xlink:type="simple">https://binary.pensoft.net/fig/894286</uri></graphic></fig></tp:treatment-sec><tp:treatment-sec sec-type="description" id="SECID0EZVAE"><title>Description.</title><p><bold>Male</bold> (<bold>holotype</bold>; Fig. <xref ref-type="fig" rid="F3">3A, B</xref>). Total length 6.48; prosoma 3.56 long, 2.52 wide; opisthosoma 2.92 long, 2.29 wide. Eye sizes and interdistances: <abbrev xmlns:xlink="http://www.w3.org/1999/xlink" xlink:title="anterior median eye" id="ABBRID0EHWAE" xlink:type="simple">AME</abbrev> 0.16, <abbrev xmlns:xlink="http://www.w3.org/1999/xlink" xlink:title="anterior lateral eye" id="ABBRID0ELWAE" xlink:type="simple">ALE</abbrev> 0.14, <abbrev xmlns:xlink="http://www.w3.org/1999/xlink" xlink:title="posterior median eye" id="ABBRID0EPWAE" xlink:type="simple">PME</abbrev> 0.13, <abbrev xmlns:xlink="http://www.w3.org/1999/xlink" xlink:title="posterior lateral eye" id="ABBRID0ETWAE" xlink:type="simple">PLE</abbrev> 0.14, <abbrev xmlns:xlink="http://www.w3.org/1999/xlink" xlink:title="anterior median eye" id="ABBRID0EXWAE" xlink:type="simple">AME</abbrev>-<abbrev xmlns:xlink="http://www.w3.org/1999/xlink" xlink:title="anterior median eye" id="ABBRID0E2WAE" xlink:type="simple">AME</abbrev> 0.11, <abbrev xmlns:xlink="http://www.w3.org/1999/xlink" xlink:title="anterior median eye" id="ABBRID0E6WAE" xlink:type="simple">AME</abbrev>-<abbrev xmlns:xlink="http://www.w3.org/1999/xlink" xlink:title="anterior lateral eye" id="ABBRID0EDXAE" xlink:type="simple">ALE</abbrev> 0.16, <abbrev xmlns:xlink="http://www.w3.org/1999/xlink" xlink:title="posterior median eye" id="ABBRID0EHXAE" xlink:type="simple">PME</abbrev>-<abbrev xmlns:xlink="http://www.w3.org/1999/xlink" xlink:title="posterior median eye" id="ABBRID0ELXAE" xlink:type="simple">PME</abbrev> 0.17, <abbrev xmlns:xlink="http://www.w3.org/1999/xlink" xlink:title="posterior median eye" id="ABBRID0EPXAE" xlink:type="simple">PME</abbrev>-<abbrev xmlns:xlink="http://www.w3.org/1999/xlink" xlink:title="posterior lateral eye" id="ABBRID0ETXAE" xlink:type="simple">PLE</abbrev> 0.58; <abbrev xmlns:xlink="http://www.w3.org/1999/xlink" xlink:title="median ocular quadrangle" id="ABBRID0EXXAE" xlink:type="simple">MOQ</abbrev>: 0.49 long, 0.40 anterior width, 0.41 posterior width. Leg measurements: I 10.95 (2.64, 0.86, 2.50, 2.77, 2.18), II 9.47 (2.49, 0.93, 1.97, 2.42, 1.66), III 9.21 (2.36, 0.96, 1.74, 2.67, 1.48), IV 12.86 (3.17, 0.98, 2.71, 3.85, 2.15). Spination: femora I p001, d1111, II p011, d1111, III p011, d1111, r001, IV p101, d1111, r001; patellae II–IV 101; tibiae I p100, v222, II p11 v222, III p111, d11, r11, v222, IV p11, d11, r111, v2222; metatarsi I–II v222, III p11, d11, r111, v222, IV p21, r11, v22222.</p><p><bold><italic>Pattern and colouration</italic></bold> (Fig. <xref ref-type="fig" rid="F3">3A, B</xref>). Carapace pear-shaped, in profile highest between <abbrev xmlns:xlink="http://www.w3.org/1999/xlink" xlink:title="posterior median eye" id="ABBRID0EGYAE" xlink:type="simple">PME</abbrev> and longitudinal fovea; tegument rough and granulated, dark brown. Chelicerae brown. Labium triangular, yellowish to brown, apically with narrow membranous area, basal and lateral margins slightly darker. Endites brown, with anteromesal brush of black hairs. Sternum reddish-brown, shield-shaped, precoxal triangles and intercoxal sclerites present; anterior margin straight, protruding posteriorly. Legs yellowish, but brown on femur, with distinct dorsal swelling. Opisthosoma elongate oval, covered with numerous erect spines. Dorsum of opisthosoma dark brown, mottled with numerous pale spots, with narrow brown dorsal scutum anteriorly. Venter pale, with two pairs of dark stripes laterally. Posterior ventral spines thin and elongate, apices bluntly pointed, arranged in single row. Spinnerets yellowish.</p><p><bold><italic>Palp</italic></bold> (Fig. <xref ref-type="fig" rid="F4">4A, B</xref>). Tibia with fan-shaped ventral tibial process. Retrolateral tibial apophysis digitiform, broad at base, gradually tapering towards its bluntly pointed apex. Cymbial fold approximately 1/3 length of cymbium. Tegular tubercle triangular, sharply pointed. Tegular apophysis elongated, with thin, sharply pointed apical process (<abbrev xmlns:xlink="http://www.w3.org/1999/xlink" xlink:title="apical process of tegular apophysis" id="ABBRID0EVYAE" xlink:type="simple">AP</abbrev> in Fig. <xref ref-type="fig" rid="F7">7A</xref>), also with small meso-retrolateral fold (<abbrev xmlns:xlink="http://www.w3.org/1999/xlink" xlink:title="meso-retrolateral fold of tegular apophysis" id="ABBRID0E4YAE" xlink:type="simple">MRF</abbrev> in Fig. <xref ref-type="fig" rid="F7">7A</xref>). Conductor beak-shaped, apex sharp, pointing downwards; prolateral side of conductor greatly excavated to accommodate embolic tip; dorsal process of conductor lobular. Embolic base oval, originating at 270°, with membranous area anteriorly. Embolus branching at half its length; mesal ramus thinner than lateral one, provided with semicircular subterminal flange, apex lanceolate; lateral ramus shorter.</p></tp:treatment-sec><tp:treatment-sec sec-type="variation" id="SECID0EFZAE"><title>Variation.</title><p>Male: total body length 5.95.</p></tp:treatment-sec><tp:treatment-sec sec-type="natural history" id="SECID0EKZAE"><title>Natural history.</title><p>The species was found in leaf litter.</p></tp:treatment-sec><tp:treatment-sec sec-type="distribution" id="SECID0EPZAE"><title>Distribution.</title><p>China (Yunnan, type locality).</p></tp:treatment-sec><tp:treatment-sec><!--Section generated to contain objects referenced in tp:taxon-treatment.--><fig id="F7" position="float" orientation="portrait"><object-id xmlns:xlink="http://www.w3.org/1999/xlink" content-type="doi" xlink:type="simple">10.3897/zookeys.1175.107644.figure7</object-id><object-id xmlns:xlink="http://www.w3.org/1999/xlink" content-type="arpha" xlink:type="simple">8E7EE82C-07F6-5661-9DFB-EA2FDFE5EA88</object-id><label>Figure 7.</label><caption><p>Ventral view of tegular apophysis, paratype male <bold>A</bold><italic><tp:taxon-name><tp:taxon-name-part taxon-name-part-type="genus" reg="Mallinella">Mallinella</tp:taxon-name-part><tp:taxon-name-part taxon-name-part-type="species" reg="banna">banna</tp:taxon-name-part></tp:taxon-name></italic> sp. nov. <bold>B</bold><italic><tp:taxon-name><tp:taxon-name-part taxon-name-part-type="genus" reg="Mallinella">Mallinella</tp:taxon-name-part><tp:taxon-name-part taxon-name-part-type="species" reg="mengla">mengla</tp:taxon-name-part></tp:taxon-name></italic> sp. nov. Abbreviations: <bold><abbrev xmlns:xlink="http://www.w3.org/1999/xlink" xlink:title="apical process of tegular apophysis" id="ABBRID0EGGAG" xlink:type="simple">AP</abbrev></bold> apical process, <bold><abbrev xmlns:xlink="http://www.w3.org/1999/xlink" xlink:title="baso-prolateral tooth of tegular apophysis" id="ABBRID0ELGAG" xlink:type="simple">BPT</abbrev></bold> baso-prolateral tooth, <bold><abbrev xmlns:xlink="http://www.w3.org/1999/xlink" xlink:title="mesal process of tegular apophysis" id="ABBRID0EQGAG" xlink:type="simple">MP</abbrev></bold> mesal process, <bold><abbrev xmlns:xlink="http://www.w3.org/1999/xlink" xlink:title="meso-retrolateral fold of tegular apophysis" id="ABBRID0EVGAG" xlink:type="simple">MRF</abbrev></bold> meso-retrolateral fold, <bold><abbrev xmlns:xlink="http://www.w3.org/1999/xlink" xlink:title="meso-retrolateral process of tegular apophysis" id="ABBRID0E1GAG" xlink:type="simple">MRP</abbrev></bold> meso-retrolateral process, <bold><abbrev xmlns:xlink="http://www.w3.org/1999/xlink" xlink:title="subapical tooth of tegular apophysis" id="ABBRID0E6GAG" xlink:type="simple">ST</abbrev></bold> subapical tooth. Scale bars: 0.20 mm.</p></caption><graphic xmlns:xlink="http://www.w3.org/1999/xlink" xlink:href="zookeys-1175-321_article-107644__-g007.jpg" position="float" orientation="portrait" xlink:type="simple" id="oo_894289.jpg"><uri content-type="original_file" xlink:type="simple">https://binary.pensoft.net/fig/894289</uri></graphic></fig></tp:treatment-sec><ref-list><ref id="B8"><mixed-citation xmlns:xlink="http://www.w3.org/1999/xlink" xlink:type="simple"><person-group><name name-style="western"><surname>Lin</surname><given-names>Y</given-names></name><name name-style="western"><surname>Li</surname><given-names>S</given-names></name><name name-style="western"><surname>Pham</surname><given-names>DS</given-names></name></person-group> (<year>2023</year>) <article-title>Taxonomic notes on some spider species (<tp:taxon-name><tp:taxon-name-part taxon-name-part-type="class">Arachnida</tp:taxon-name-part></tp:taxon-name>: <tp:taxon-name><tp:taxon-name-part taxon-name-part-type="order">Araneae</tp:taxon-name-part></tp:taxon-name>) from China and Vietnam.</article-title><source>Zoological Systematics</source><volume>48</volume>(<issue>1</issue>): <fpage>1</fpage>–<lpage>99</lpage>. <ext-link xlink:href="10.11865/zs.2023101" ext-link-type="doi" xlink:type="simple">https://doi.org/10.11865/zs.2023101</ext-link></mixed-citation></ref></ref-list></tp:taxon-treatment>
