# Supplementary material for: ﻿Three new ant-eating spiders of the family Zodariidae Thorell, 1881 (Araneae, Zodariidae) from Xishuangbanna, China
Source: Zookeys. 2023 Aug 18;1175:321–32. doi: 10.3897/zookeys.1175.107644 (PMC10457672; doi:10.3897/zookeys.1175.107644)
Supplement: XML Treatment for Mallinella mengla [file zookeys.1175.107644-treatment5.xml]

<!DOCTYPE tp:taxon-treatment
  PUBLIC "-//TaxonX//DTD Taxonomic Treatment Publishing DTD v0 20100105//EN" "tax-treatment-NSO.dtd">
<tp:taxon-treatment xmlns:tp="http://www.plazi.org/taxpub"><tp:treatment-meta><kwd-group><label>Taxon classification</label><kwd>
                <named-content content-type="kingdom">Animalia</named-content>
              </kwd><kwd>
                <named-content content-type="order">Araneae</named-content>
              </kwd><kwd>
                <named-content content-type="family">Zodariidae</named-content>
              </kwd></kwd-group><mixed-citation publication-type="journal"><person-group><name><surname>Lu</surname><given-names>Ying</given-names></name><name><surname>Li</surname><given-names>Shuqiang</given-names></name><name><surname>Yu</surname><given-names>Hao</given-names></name><name><surname>Yao</surname><given-names>Zhiyuan</given-names></name></person-group><article-title>﻿Three new ant-eating spiders of the family <tp:taxon-name><tp:taxon-name-part taxon-name-part-type="family">Zodariidae</tp:taxon-name-part></tp:taxon-name> Thorell, 1881 (<tp:taxon-name><tp:taxon-name-part taxon-name-part-type="order">Araneae</tp:taxon-name-part></tp:taxon-name>, <tp:taxon-name><tp:taxon-name-part taxon-name-part-type="family">Zodariidae</tp:taxon-name-part></tp:taxon-name>) from Xishuangbanna, China</article-title><source>Zookeys</source><day>18</day><month>08</month><year>2023</year><volume>1175</volume><fpage>321</fpage><lpage>332</lpage><pub-id pub-id-type="doi">10.3897/zookeys.1175.107644</pub-id></mixed-citation></tp:treatment-meta><tp:nomenclature><label>﻿</label><tp:taxon-name>
              <object-id xmlns:xlink="http://www.w3.org/1999/xlink" content-type="arpha" xlink:type="simple">B56B5349-941E-5BF8-A889-AA0D68E3AD06</object-id>
              <tp:taxon-name-part taxon-name-part-type="genus" reg="Mallinella">Mallinella</tp:taxon-name-part>
              <tp:taxon-name-part taxon-name-part-type="species" reg="mengla">mengla</tp:taxon-name-part>
              <object-id xmlns:xlink="http://www.w3.org/1999/xlink" content-type="zoobank" xlink:type="simple">https://zoobank.org/5582D177-D171-4E8F-BF44-EFD96060F6C0</object-id>
            </tp:taxon-name><tp:taxon-authority>Lu &amp; Li</tp:taxon-authority><tp:taxon-status xmlns:xlink="http://www.w3.org/1999/xlink" xlink:type="simple">sp. nov.</tp:taxon-status><xref ref-type="fig" rid="F5">Figs 5</xref><xref ref-type="fig" rid="F6">, 6</xref><xref ref-type="fig" rid="F7">, 7B</xref></tp:nomenclature><tp:treatment-sec sec-type="type material" id="SECID0ER2AE"><title>Type material.</title><p><bold><italic>Holotype</italic></bold>: 1♂ (<named-content xmlns:xlink="http://www.w3.org/1999/xlink" content-type="dwc:institutional_code" xlink:title="Institute of Zoology, Chinese Academy of Sciences" xlink:href="http://grbio.org/institution/institute-zoology-chinese-academy-sciences" xlink:type="simple">IZCAS</named-content>-Ar 44614), <bold>China</bold>, Yunnan, Xishuangbanna, Mengla County, Menglun Town, <abbrev xmlns:xlink="http://www.w3.org/1999/xlink" xlink:title="Xishuangbanna Tropical Botanical Garden" id="ABBRID0EC3AE" xlink:type="simple">XTBG</abbrev>, <named-content xmlns:xlink="http://www.w3.org/1999/xlink" content-type="dwc:verbatimCoordinates" xlink:type="simple"><named-content content-type="geo-json" specific-use="{&#34;type&#34;:&#34;Point&#34;,&#34;coordinates&#34;:[100.650833,22.184333]}" id="NCID0EJ3AE" xlink:type="simple">22°11.06′N, 100°39.05′E</named-content></named-content>, 780 m, 23 May 2008, A. Weigel leg. <bold><italic>Paratypes</italic></bold>: 2♂ (<named-content xmlns:xlink="http://www.w3.org/1999/xlink" content-type="dwc:institutional_code" xlink:title="Institute of Zoology, Chinese Academy of Sciences" xlink:href="http://grbio.org/institution/institute-zoology-chinese-academy-sciences" xlink:type="simple">IZCAS</named-content>-Ar 44615, Ar 44616), same data as holotype.</p></tp:treatment-sec><tp:treatment-sec sec-type="etymology" id="SECID0EV3AE"><title>Etymology.</title><p>The specific name refers to the type locality and is a noun in apposition.</p></tp:treatment-sec><tp:treatment-sec sec-type="diagnosis" id="SECID0E13AE"><title>Diagnosis.</title><p><italic><tp:taxon-name><tp:taxon-name-part taxon-name-part-type="genus" reg="Mallinella">Mallinella</tp:taxon-name-part><tp:taxon-name-part taxon-name-part-type="species" reg="mengla">mengla</tp:taxon-name-part></tp:taxon-name></italic> sp. nov. resembles <italic><tp:taxon-name><tp:taxon-name-part taxon-name-part-type="genus" reg="Mallinella">M.</tp:taxon-name-part><tp:taxon-name-part taxon-name-part-type="species" reg="stenotheca">stenotheca</tp:taxon-name-part></tp:taxon-name></italic> Dankittipakul, Jocqué &amp; Singtripop, 2012 (cf. Figs <xref ref-type="fig" rid="F5">5</xref>, <xref ref-type="fig" rid="F6">6</xref>, <xref ref-type="fig" rid="F7">7B</xref> and <xref ref-type="bibr" rid="B4">Dankittipakul et al. 2012</xref>: 262, figs 1113, 1187–1188, 1216–1223) in that the males have similar slender embolus and digitiform retrolateral tibial apophysis (Fig. <xref ref-type="fig" rid="F6">6A, B</xref>). Males can be distinguished by the conductor beak-shaped, with blunt apex, sclerotized extension prolaterally and lobular dorsal process (Fig. <xref ref-type="fig" rid="F6">6A</xref>; vs. conductor sitting in membranous area, with sharply pointed apex and dorsal sclerite), and by the tegular apophysis enormous, C-shaped in retrolateral view, with a thin, sharply pointed apical process in ventral view; subapical tooth triangular; medial ridge indistinct; mesal process elongated, digitiform in retrolateral view, apex blunt; meso-retrolateral process triangular in ventral view; baso-prolateral tooth thick and broad, directed anteriad, with blunt tip (Figs <xref ref-type="fig" rid="F6">6A, B</xref>, <xref ref-type="fig" rid="F7">7B</xref>; vs. tegular apophysis with elongated apical process, apex sharply pointed in lateral view; subterminal tooth triangular, situated anterior to blunt mesal tooth; baso-prolateral tooth broad, apex pointed in lateral view). Female unknown.</p><fig id="F5" position="float" orientation="portrait"><object-id xmlns:xlink="http://www.w3.org/1999/xlink" content-type="doi" xlink:type="simple">10.3897/zookeys.1175.107644.figure5</object-id><object-id xmlns:xlink="http://www.w3.org/1999/xlink" content-type="arpha" xlink:type="simple">69A54C25-CA48-54CB-B868-9A5E4EAC3071</object-id><label>Figure 5.</label><caption><p><italic><tp:taxon-name><tp:taxon-name-part taxon-name-part-type="genus" reg="Mallinella">Mallinella</tp:taxon-name-part><tp:taxon-name-part taxon-name-part-type="species" reg="mengla">mengla</tp:taxon-name-part></tp:taxon-name></italic> sp. nov., holotype male <bold>A, B</bold> habitus <bold>A</bold> dorsal view <bold>B</bold> ventral view. Scale bar: 2.00 mm</p></caption><graphic xmlns:xlink="http://www.w3.org/1999/xlink" xlink:href="zookeys-1175-321_article-107644__-g005.jpg" position="float" orientation="portrait" xlink:type="simple" id="oo_894287.jpg"><uri content-type="original_file" xlink:type="simple">https://binary.pensoft.net/fig/894287</uri></graphic></fig><fig id="F6" position="float" orientation="portrait"><object-id xmlns:xlink="http://www.w3.org/1999/xlink" content-type="doi" xlink:type="simple">10.3897/zookeys.1175.107644.figure6</object-id><object-id xmlns:xlink="http://www.w3.org/1999/xlink" content-type="arpha" xlink:type="simple">C693DEB4-AB63-5186-B42C-CD2ED398DA40</object-id><label>Figure 6.</label><caption><p><italic><tp:taxon-name><tp:taxon-name-part taxon-name-part-type="genus" reg="Mallinella">Mallinella</tp:taxon-name-part><tp:taxon-name-part taxon-name-part-type="species" reg="mengla">mengla</tp:taxon-name-part></tp:taxon-name></italic> sp. nov., holotype male <bold>A, B</bold> palp <bold>A</bold> ventral view <bold>B</bold> retrolateral view. Abbreviations: <bold>C</bold> conductor, <bold>E</bold> embolus, <bold>EB</bold> embolic base, <bold>RTA</bold> retrolateral tibial apophysis, <bold>TA</bold> tegular apophysis, <bold>VTA</bold> ventral tibial apophysis. Scale bar: 0.50 mm.</p></caption><graphic xmlns:xlink="http://www.w3.org/1999/xlink" xlink:href="zookeys-1175-321_article-107644__-g006.jpg" position="float" orientation="portrait" xlink:type="simple" id="oo_894288.jpg"><uri content-type="original_file" xlink:type="simple">https://binary.pensoft.net/fig/894288</uri></graphic></fig></tp:treatment-sec><tp:treatment-sec sec-type="description" id="SECID0E6AAG"><title>Description.</title><p><bold>Male</bold> (<bold>holotype</bold>; Fig. <xref ref-type="fig" rid="F5">5A, B</xref>). Total length 5.83; prosoma 2.88 long, 2.00 wide; opisthosoma 2.95 long, 1.76 wide. Eye sizes and interdistances: <abbrev xmlns:xlink="http://www.w3.org/1999/xlink" xlink:title="anterior median eye" id="ABBRID0ENBAG" xlink:type="simple">AME</abbrev> 0.09, <abbrev xmlns:xlink="http://www.w3.org/1999/xlink" xlink:title="anterior lateral eye" id="ABBRID0ERBAG" xlink:type="simple">ALE</abbrev> 0.12, <abbrev xmlns:xlink="http://www.w3.org/1999/xlink" xlink:title="posterior median eye" id="ABBRID0EVBAG" xlink:type="simple">PME</abbrev> 0.11, <abbrev xmlns:xlink="http://www.w3.org/1999/xlink" xlink:title="posterior lateral eye" id="ABBRID0EZBAG" xlink:type="simple">PLE</abbrev> 0.13, <abbrev xmlns:xlink="http://www.w3.org/1999/xlink" xlink:title="anterior median eye" id="ABBRID0E4BAG" xlink:type="simple">AME</abbrev>-<abbrev xmlns:xlink="http://www.w3.org/1999/xlink" xlink:title="anterior median eye" id="ABBRID0EBCAG" xlink:type="simple">AME</abbrev> 0.10, <abbrev xmlns:xlink="http://www.w3.org/1999/xlink" xlink:title="anterior median eye" id="ABBRID0EFCAG" xlink:type="simple">AME</abbrev>-<abbrev xmlns:xlink="http://www.w3.org/1999/xlink" xlink:title="anterior lateral eye" id="ABBRID0EJCAG" xlink:type="simple">ALE</abbrev> 0.12, <abbrev xmlns:xlink="http://www.w3.org/1999/xlink" xlink:title="posterior median eye" id="ABBRID0ENCAG" xlink:type="simple">PME</abbrev>-<abbrev xmlns:xlink="http://www.w3.org/1999/xlink" xlink:title="posterior median eye" id="ABBRID0ERCAG" xlink:type="simple">PME</abbrev> 0.10, <abbrev xmlns:xlink="http://www.w3.org/1999/xlink" xlink:title="posterior median eye" id="ABBRID0EVCAG" xlink:type="simple">PME</abbrev>-<abbrev xmlns:xlink="http://www.w3.org/1999/xlink" xlink:title="posterior lateral eye" id="ABBRID0EZCAG" xlink:type="simple">PLE</abbrev> 0.22; <abbrev xmlns:xlink="http://www.w3.org/1999/xlink" xlink:title="median ocular quadrangle" id="ABBRID0E4CAG" xlink:type="simple">MOQ</abbrev>: 0.37 long, 0.31 anterior width, 0.32 posterior width. Leg measurements: I 7.15 (1.86, 0.73, 1.63, 1.50, 1.43), II 6.57 (1.74, 0.75, 1.40, 1.43, 1.25), III 6.39 (1.64, 0.74, 1.21, 1.73, 1.07), IV 8.86 (2.16, 0.79, 1.84, 2.63, 1.44). Spination: femora I–III p001, d111, IV p001, d211, r001; patellae III–IV 101; tibiae I–II v222, III–IV p11, d11, r11, v222; metatarsi I–II v22, III p212, r212, v2222, IV p1111, r210, v2222.</p><p><bold><italic>Pattern and colouration</italic></bold> (Fig. <xref ref-type="fig" rid="F5">5A, B</xref>). Carapace pear-shaped, in profile highest between <abbrev xmlns:xlink="http://www.w3.org/1999/xlink" xlink:title="posterior median eye" id="ABBRID0EMDAG" xlink:type="simple">PME</abbrev> and longitudinal fovea; tegument rough and granulated, dark brown. Chelicerae brown. Labium triangular, yellowish to brown, apically with narrow membranous area, basal and lateral margins slightly darker. Endites brown, with anteromesal brush of black hairs. Sternum brown, shield-shaped, precoxal triangles and intercoxal sclerites present; anterior margin straight, protruding posteriorly. Legs yellowish, but brown on femur and femur I–III with distinct dorsal swelling. Opisthosoma elongated ovoid, covered with numerous erect spines. Dorsum of opisthosoma dark brown, mottled with numerous pale spots, with narrow brown dorsal scutum anteriorly. Venter pale, with one pair of dark stripes laterally. Posterior ventral spines thin and elongate, apices bluntly pointed, arranged in single row. Spinnerets yellowish.</p><p><bold><italic>Palp</italic></bold> (Fig. <xref ref-type="fig" rid="F6">6A, B</xref>). Tibia with fan-shaped ventral tibial process. Retrolateral tibial apophysis digitiform, relatively short, broad at base, gradually tapering towards its bluntly pointed apex. Cymbial fold approximately 1/4 length of cymbium. Tegular apophysis enormous, C-shaped in retrolateral view, with thin, sharply pointed apical process in ventral view (<abbrev xmlns:xlink="http://www.w3.org/1999/xlink" xlink:title="apical process of tegular apophysis" id="ABBRID0E2DAG" xlink:type="simple">AP</abbrev> in Fig. <xref ref-type="fig" rid="F7">7B</xref>); subapical tooth triangular (<abbrev xmlns:xlink="http://www.w3.org/1999/xlink" xlink:title="subapical tooth of tegular apophysis" id="ABBRID0EDEAG" xlink:type="simple">ST</abbrev> in Fig. <xref ref-type="fig" rid="F7">7B</xref>); medial ridge indistinct; mesal process elongated, digitiform in retrolateral view, apex blunt (<abbrev xmlns:xlink="http://www.w3.org/1999/xlink" xlink:title="mesal process of tegular apophysis" id="ABBRID0ELEAG" xlink:type="simple">MP</abbrev> in Fig. <xref ref-type="fig" rid="F7">7B</xref>); meso-retrolateral process triangular in ventral view (<abbrev xmlns:xlink="http://www.w3.org/1999/xlink" xlink:title="meso-retrolateral process of tegular apophysis" id="ABBRID0ETEAG" xlink:type="simple">MRP</abbrev> in Fig. <xref ref-type="fig" rid="F7">7B</xref>); baso-prolateral tooth thick and broad, directed anteriad, with blunt tip (<abbrev xmlns:xlink="http://www.w3.org/1999/xlink" xlink:title="baso-prolateral tooth of tegular apophysis" id="ABBRID0E2EAG" xlink:type="simple">BPT</abbrev> in Fig. <xref ref-type="fig" rid="F7">7B</xref>). Conductor beak-shaped, with blunt apex, sclerotized extension prolaterally and lobular dorsal process; base of conductor with sclerotized plate sitting in membranous area. Embolic base oval, originating at 270°, with triangular membranous area anteriorly. Embolus filiform and curved.</p><fig id="F7" position="float" orientation="portrait"><object-id xmlns:xlink="http://www.w3.org/1999/xlink" content-type="doi" xlink:type="simple">10.3897/zookeys.1175.107644.figure7</object-id><object-id xmlns:xlink="http://www.w3.org/1999/xlink" content-type="arpha" xlink:type="simple">8E7EE82C-07F6-5661-9DFB-EA2FDFE5EA88</object-id><label>Figure 7.</label><caption><p>Ventral view of tegular apophysis, paratype male <bold>A</bold><italic><tp:taxon-name><tp:taxon-name-part taxon-name-part-type="genus" reg="Mallinella">Mallinella</tp:taxon-name-part><tp:taxon-name-part taxon-name-part-type="species" reg="banna">banna</tp:taxon-name-part></tp:taxon-name></italic> sp. nov. <bold>B</bold><italic><tp:taxon-name><tp:taxon-name-part taxon-name-part-type="genus" reg="Mallinella">Mallinella</tp:taxon-name-part><tp:taxon-name-part taxon-name-part-type="species" reg="mengla">mengla</tp:taxon-name-part></tp:taxon-name></italic> sp. nov. Abbreviations: <bold><abbrev xmlns:xlink="http://www.w3.org/1999/xlink" xlink:title="apical process of tegular apophysis" id="ABBRID0EGGAG" xlink:type="simple">AP</abbrev></bold> apical process, <bold><abbrev xmlns:xlink="http://www.w3.org/1999/xlink" xlink:title="baso-prolateral tooth of tegular apophysis" id="ABBRID0ELGAG" xlink:type="simple">BPT</abbrev></bold> baso-prolateral tooth, <bold><abbrev xmlns:xlink="http://www.w3.org/1999/xlink" xlink:title="mesal process of tegular apophysis" id="ABBRID0EQGAG" xlink:type="simple">MP</abbrev></bold> mesal process, <bold><abbrev xmlns:xlink="http://www.w3.org/1999/xlink" xlink:title="meso-retrolateral fold of tegular apophysis" id="ABBRID0EVGAG" xlink:type="simple">MRF</abbrev></bold> meso-retrolateral fold, <bold><abbrev xmlns:xlink="http://www.w3.org/1999/xlink" xlink:title="meso-retrolateral process of tegular apophysis" id="ABBRID0E1GAG" xlink:type="simple">MRP</abbrev></bold> meso-retrolateral process, <bold><abbrev xmlns:xlink="http://www.w3.org/1999/xlink" xlink:title="subapical tooth of tegular apophysis" id="ABBRID0E6GAG" xlink:type="simple">ST</abbrev></bold> subapical tooth. Scale bars: 0.20 mm.</p></caption><graphic xmlns:xlink="http://www.w3.org/1999/xlink" xlink:href="zookeys-1175-321_article-107644__-g007.jpg" position="float" orientation="portrait" xlink:type="simple" id="oo_894289.jpg"><uri content-type="original_file" xlink:type="simple">https://binary.pensoft.net/fig/894289</uri></graphic></fig></tp:treatment-sec><tp:treatment-sec sec-type="variation" id="SECID0EIHAG"><title>Variation.</title><p>Males: total body length 5.08–5.28.</p></tp:treatment-sec><tp:treatment-sec sec-type="natural history" id="SECID0ENHAG"><title>Natural history.</title><p>The species was found in leaf litter.</p></tp:treatment-sec><tp:treatment-sec sec-type="distribution" id="SECID0ESHAG"><title>Distribution.</title><p>China (Yunnan, type locality).</p></tp:treatment-sec><ref-list><ref id="B4"><mixed-citation xmlns:xlink="http://www.w3.org/1999/xlink" xlink:type="simple"><person-group><name name-style="western"><surname>Dankittipakul</surname><given-names>P</given-names></name><name name-style="western"><surname>Jocqué</surname><given-names>R</given-names></name><name name-style="western"><surname>Singtripop</surname><given-names>T</given-names></name></person-group> (<year>2012</year>) <article-title>Systematics and biogeography of the spider genus <italic><tp:taxon-name><tp:taxon-name-part taxon-name-part-type="genus">Mallinella</tp:taxon-name-part></tp:taxon-name></italic> Strand, 1906, with descriptions of new species and new genera from Southeast Asia (<tp:taxon-name><tp:taxon-name-part taxon-name-part-type="order">Araneae</tp:taxon-name-part></tp:taxon-name>, <tp:taxon-name><tp:taxon-name-part taxon-name-part-type="family">Zodariidae</tp:taxon-name-part></tp:taxon-name>).</article-title><source>Zootaxa</source><volume>3369</volume>: <fpage>1</fpage>–<lpage>327</lpage>. <ext-link xlink:href="10.11646/zootaxa.3369.1.1" ext-link-type="doi" xlink:type="simple">https://doi.org/10.11646/zootaxa.3369.1.1</ext-link></mixed-citation></ref></ref-list></tp:taxon-treatment>
